# Supplementary material for: Angiotensin I-Converting Enzyme Inhibitor Activity of Some Plants Used in Thai Indigenous Medicine
Source: Plants (Basel). 2026 Jul 3;15(13):2068. doi: 10.3390/plants15132068 (PMC13364157; doi:10.3390/plants15132068)
Supplement: Supplementary file 1 [file plants-15-02068-s001.zip]

Archive with 1 entries (1 files):
- plants-4356977-supplementary-updated.pdf
